# Supplementary material for: Pregnancy Rates of Holstein Friesian Cows with Cavitary or Compact Corpus Luteum
Source: Vet Sci. 2024 May 30;11(6):246. doi: 10.3390/vetsci11060246 (PMC11209027; doi:10.3390/vetsci11060246)
Supplement: Supplementary file 1 [file vetsci-11-00246-s001.zip]

Archive with 1 entries (1 files):
- vetsci-2965288-supplementary.pdf
